# Supplementary material for: Microbiome Profiling Using Shotgun Metagenomic Sequencing Identified Unique Microorganisms in COVID-19 Patients With Altered Gut Microbiota
Source: Front Microbiol. 2021 Oct 11;12:712081. doi: 10.3389/fmicb.2021.712081 (PMC8542975; doi:10.3389/fmicb.2021.712081)
Supplement: Supplementary Table S1 — The laboratory results of complete blood count and blood chemistry of COVID-19 patients (n = 47) and healthy controls (n = 19). [file Table_1.XLS]

## Sheet: sample.factot
SampleName	WBC	Neutrophils_p	Neutrophils_N	Lymphocytes_P	Lymphocytes_N	Monocyte_P	Monocyte_N	Eosinophils_P	Eosinophils_N	Basophils_P	Basophils_N	RBC	Hemoglobin	PLT	CREA	URCA	GLU	ALT	AST	TBIL	DBIL	TP	ALB
M001	10.79	59.6	6.44	30.6	3.3	5.4	0.58	4	0.43	0.4	0.04	5.33	165	319	64.3	426	4.72	22.6	16.3	14	4.1	77.2	48.8
M002	6.38	57.14	3.64	38.7	2.47	3.1	0.2	0.94	0.06	0.2	0.01	4.3	133	231	51.1	313	4.47	11.3	13.6	8.9	2.6	74.5	45.9
M003	4.96	70.1	3.48	21.2	1.05	6.3	0.31	2.2	0.11	0.2	0.01	4.19	126	196	49.6	249	4.95	13.2	17.5	12.5	4.7	62.2	38.7
M004	6.07	68.64	4.16	21.7	1.32	9.2	0.56	0.34	0.02	0.2	0.01	4.86	155	277	76.8	313	3.82	20.9	17.3	13.7	5.3	67.3	37.5
M005	7.28	55.64	4.05	35.2	2.56	8.1	0.59	1.04	0.07	0.1	0.01	5.19	167.4	240	NA	NA	NA	16.9	16.4	17.4	5.3	84.6	50.2
M006	5.99	63.44	3.8	26.7	1.6	9.5	0.57	0.24	0.01	0.2	0.01	4.8	165	175	71.6	470	5.61	28.6	20.9	8.5	3.2	81.6	49
M007	4.09	55.8	2.28	33	1.35	7.3	0.3	3.4	0.14	0.5	0.02	4.2	127	248	65.9	322	4.37	8.5	17.9	9.6	3.6	67.1	38.4
M008	6.66	61.64	4.11	31.7	2.11	4.8	0.32	1.74	0.11	0.2	0.01	5.6	169	238	75.6	424	5.16	20.8	17.2	10	3.7	73.3	43.6
M009	6.79	57.24	3.88	35.2	2.39	6.3	0.43	1.04	0.07	0.3	0.02	5.31	172.1	242	91.8	502	4.58	67.5	28.8	11.1	3.1	70.2	43.1
M010	7.86	72.41	5.69	20	1.57	6.1	0.48	1.4	0.11	0.1	0.01	4.45	132	271	60.4	258	4.37	21.5	18.7	7.2	2.4	78.8	46.4
M011	5.05	59.04	2.98	33.3	1.68	6.7	0.34	0.84	0.04	0.2	0.01	4.83	148	161	80.4	417	5.28	39.7	20.4	5.9	2.9	69.8	41.9
M012	4.63	61	2.82	27.6	1.28	9.1	0.42	1.9	0.09	0.5	0.02	5.17	156	177	68.9	344	4.07	12.9	18.1	8.6	3.9	69.3	45.5
M013	7.91	56.2	4.45	34.4	2.72	7	0.55	2.1	0.17	0.3	0.02	5.47	168	228	64.2	417	5.69	76.4	40.1	27.1	9.7	75.3	46.4
M014	5.88	46.64	2.74	43.7	2.57	9.5	0.56	0.04	0	0.2	0.01	4.91	142	235	62.2	310	15.19	16.4	18.8	11.4	3.5	74.1	40
M015	8.62	78.41	6.75	14.82	1.28	5.8	0.5	0.9	0.08	0.1	0.01	3.9	130	236	NA	NA	NA	53.2	63.7	12.3	4.8	83.8	42.1
M016	2.65	35.82	0.95	53.61	1.42	10.2	0.27	0	0	0.4	0.01	4.15	124	168	61.8	202	4.52	11.5	17.4	11.9	3.8	68.4	42.1
M017	5.27	40.8	2.15	54.11	2.85	4.9	0.26	0	0	0.2	0.01	4.53	135	305	69.4	246	5.02	16.8	15.6	10.2	4.2	77.7	47.6
M018	3.23	35.62	1.15	54.81	1.77	8.4	0.27	0.9	0.03	0.3	0.01	5.13	156	162	80.2	264	4.65	17	18.1	12.2	5.2	74.1	42.3
M019	4.5	36.52	1.64	54.71	2.46	8.2	0.37	0.4	0.02	0.2	0.01	5.57	121	248	49.4	282	4.71	10.7	14.4	12	4.1	72.7	43
M020	5.29	45.7	2.42	42.2	2.23	7.9	0.42	3.6	0.19	0.6	0.03	4.49	126	276	59.5	208	4.75	13.6	23.6	7.3	3.1	79.2	44.6
M021	6.39	61.7	3.94	33.3	2.13	4.5	0.29	0.5	0.03	0	0	4.46	133	197	48.1	184	4.32	15.4	11	12	4	69.3	44.1
M022	9.58	74.01	7.08	14.82	1.42	4.8	0.46	5.9	0.57	0.5	0.05	6.13	177.1	302	79.8	464	7.03	38.5	25.1	14.1	3.8	78.9	50.4
M023	6.53	60.8	3.97	31.7	2.07	5.8	0.38	1.5	0.1	0.2	0.01	4.82	138	199	NA	NA	NA	26.6	18.4	11	3.5	65.7	40.4
M024	7.08	65.5	4.63	27.1	1.92	4.9	0.35	2.1	0.15	0.4	0.03	4.52	125	285	51.4	320	4.08	11.2	11.7	5.2	1.7	67.2	38.7
M025	5.33	78.54	4.18	16.12	0.86	5.4	0.29	0.04	0	0	0	5.09	157	111	77.4	292	4.03	32.7	28.1	17.6	6.9	69.9	43.5
M027	2.32	50	1.16	37.1	0.86	12.9	0.3	0	0	0	0	4.62	140	209	67.8	195	7.16	15.6	22	9.5	4	65	36.6
M028	4.92	69.74	3.43	24.4	1.2	5.9	0.29	0.04	0	0	0	4.93	154	115	73.7	578	4.84	38.1	31.7	6.3	2.5	71.6	43.1
M029	4.84	53.24	2.57	39	1.89	7.4	0.36	0.44	0.02	0	0	4.26	137	172	65.9	427	5.53	47.8	38.5	10.1	4.1	70.2	40.2
M030	6.61	52.8	3.49	32.4	2.14	9.8	0.65	4.4	0.29	0.6	0.04	5.01	154	206	74.5	457	3.66	14	19.8	5.7	2	70.2	40.6
S001	3.76	57.4	2.16	33.8	1.27	8.5	0.32	0	0	0.3	0.01	4.73	161	140	48.7	372	6.24	30.9	32.6	4.4	1.5	74.8	40.3
S002	5.24	59.74	3.13	34.2	1.79	5.9	0.31	0.2	0.01	0.04	0	4.59	149	138	71.9	474	4.8	17.9	25	11.8	5.7	64.8	40.2
S003	4.93	70.44	3.47	16.82	0.83	12.6	0.62	0.24	0.01	0	0	3.88	116	166	86.1	328	6.09	18.7	29.4	19.3	8.3	66.5	38.9
S004	3.18	48.44	1.54	42.5	1.35	9.1	0.29	0.04	0	0	0	4.25	126	161	NA	NA	NA	45.1	47.2	14.7	5.8	77.4	41.3
S005	7.21	58.7	4.23	35.2	2.54	4.9	0.35	1.1	0.08	0.1	0.01	4.96	134	281	49.3	230	6.68	89.8	73.7	18.4	7.4	67.6	37.1
S006	6.44	72.81	4.69	15.72	1.01	10.7	0.69	0.5	0.03	0.3	0.02	5.12	156	289	68.1	362	8.07	54.8	34.3	24.4	9.1	74	40.5
S009	3.52	50	1.76	37.2	1.31	12.8	0.45	0	0	0	0	4.61	139	160	57.9	199	5.15	21.8	44.3	22.6	15.3	75.1	44.4
S010	8.5	73.71	6.26	15.62	1.33	7.3	0.62	3.3	0.28	0.1	0.01	3.7	115	351	53.5	287	4.11	22.1	60.8	14.5	9.1	73	42.2
S011	3.9	82	3.2	15.6	0.61	2.2	0.08	0.1	0.01	0.1	0	3.67	118	78	63.88	253	16.27	21.06	46.16	10.54	4.5	58.21	31.69
S012	3.47	61.4	2.14	31.2	1.08	6.7	0.23	0.3	0.01	0.4	0.01	4.18	125	172	67.8	314.4	7.14	9.1	19.5	21.4	7.4	71.6	39.5
S013	5.66	60.7	3.44	29.2	1.65	8.8	0.5	1.1	0.06	0.2	0	5.5	161	182	84.93	439.3	5.33	21.83	18.72	8.71	1.43	68.31	44.3
S014	4.47	60.8	2.72	28.6	1.28	10.1	0.45	0.1	0	0.4	0.02	4.44	131	139	65.9	228.1	4.78	10	24.7	6.3	2.4	77	43.5
S015	5.42	61.6	3.35	29.6	1.6	7.8	0.42	0.7	0.04	0.3	0.01	4.91	148	211	53.5	353.1	6.05	13.2	19.9	31.9	11.3	69.4	42.2
S016	4.13	63.2	2.61	26.4	1.09	9.2	0.38	0.8	0.03	0.4	0.02	5.11	154	70	44.77	250.9	9.16	20.58	19.859	11.04	3.57	65.09	41.5
S017	3.17	68.2	2.15	22.6	0.72	9	0.29	0	0	0.2	0.01	4.19	121	108	51.56	224.8	5.74	19.91	26.55	17.26	5.41	69.5	41.36
S018	4.8	75	3.61	17.5	0.84	7.2	0.34	0.1	0	0.2	0.01	4.74	125	179	63.37	260.5	4.88	15.83	26.92	7.88	2.36	61.72	33.49
S019	6.7	70.8	4.74	19.1	1.28	7.3	0.49	2.5	0.17	0.3	0.02	3.53	104	208	50.6	243.9	5.04	4.9	12.6	7.5	2.3	61.2	34.4
S020	3.67	50.3	1.85	43.4	1.59	5.7	0.21	0.2	0.01	0.4	0.01	4.01	107	210	41.44	211.9	4.04	10.51	18.62	9.6	2.85	65.49	39.05
C001	6.65	59.2	3.94	32.5	2.16	5.9	0.39	2.1	0.14	0.3	0.02	4.5	138	229	75.1	424	4.74	17.5	21.5	14.2	3.9	NA	NA
C002	7.21	66.8	4.82	25	1.8	6.2	0.45	1.5	0.11	0.5	0.03	4.7	153	284	64.5	432	4.49	28.6	21.9	16	5	74.7	45.7
C003	7.89	58	4.58	33.4	2.63	6.3	0.49	2.2	0.18	0.1	0.01	5.39	173	232	75.3	372	4.7	38	31	13.5	4.2	77.3	48.5
C004	6.16	50.5	3.11	40.8	2.51	4.7	0.29	3.7	0.23	0.3	0.02	4.59	134	237	66.7	422	5.22	4.2	15.2	9.7	2.8	73	43.9
C005	5.81	44.2	2.57	42.4	2.46	5.5	0.32	7.2	0.42	0.7	0.04	4.64	141	199	53.1	258	4.57	11.7	26.9	13.9	3.4	71.6	46.8
C006	8.75	64	5.6	28.5	2.49	5.6	0.49	1.6	0.14	0.3	0.03	4.11	133	179	54	209	4.53	11.6	16.5	14.1	4.8	NA	NA
C007	7.46	51.4	3.83	38.7	2.88	5.5	0.41	3.7	0.28	0.7	0.06	3.99	121	195	50.7	152	4.55	14.9	15.6	14.6	4.7	NA	NA
C008	7.94	56.1	4.45	32.5	2.59	6.7	0.53	4.2	0.33	0.5	0.04	4.86	160	215	66.1	370	7.29	34.7	34.2	23.6	7.9	NA	NA
C009	7.22	58	4.18	30	2.17	6.8	0.49	4.8	0.35	0.4	0.03	5.36	162	273	99.1	409	5.05	16.7	21.1	14.8	5.1	72.6	46.6
C010	4.67	53.8	2.51	39.2	1.83	5.1	0.24	1.7	0.08	0.2	0.01	5.05	154	163	71.4	362	4.08	34.1	31.6	10	4	71.1	44.7
C011	6.05	55.7	3.37	35.7	2.16	7.4	0.45	1	0.06	0.2	0.01	4.45	127	178	56.6	263	4.29	24.5	23.4	7	2.5	68.4	38
C012	5.29	57.3	3.03	35.5	1.88	5.3	0.28	1.7	0.09	0.2	0.01	4.9	146	225	68.5	469	4.62	27.3	21	11.8	4.1	72.3	44.4
C013	5.19	54.1	2.81	36.8	1.91	6.6	0.34	2.1	0.11	0.4	0.02	4.49	125	165	55.9	287	4.11	41.7	29.2	9.9	5	74.4	44
C014	4.1	58.5	2.4	33.2	1.36	6.1	0.25	1.7	0.07	0.05	0.02	3.94	119	200	42.6	266	4.92	10.4	13.4	10.8	3.4	71.4	44
C015	6.25	63.2	3.95	30.1	1.88	5.1	0.32	1.6	0.1	0	0	5.06	152	126.4	69	251	7.43	16.7	13.8	16.2	3.8	63.7	39.6
C016	6.49	65.2	4.24	28.4	1.64	5.4	0.35	0.8	0.05	0.2	0.01	5.85	173.1	255	81	332	4.06	26.1	22.5	12.1	5.1	68.2	43.1
C017	6.18	57.2	3.53	33.7	2.08	6.6	0.41	1.9	0.12	0.6	0.04	5.13	159	241	78.6	533	5.24	15.8	16.1	11.1	1.7	84.4	48.2
C018	5.7	64	3.65	26.7	1.52	7.7	0.44	0.5	0.03	1.1	0.06	5.01	146	254	86.5	361	7.8	49.6	25.2	8.4	2.7	70.5	41
C019	6.1	56.64	3.45	35.7	2.18	5.2	0.32	2.34	0.14	0.2	0.01	4.98	160	276	68.7	376	5.63	23.2	17.7	14.1	5	78.1	43.3
Note:M001-S020 were COVID-19 patients, C001-C019 were healthy controls.
