# Supplementary material for: Microbiome Profiling Using Shotgun Metagenomic Sequencing Identified Unique Microorganisms in COVID-19 Patients With Altered Gut Microbiota
Source: Front Microbiol. 2021 Oct 11;12:712081. doi: 10.3389/fmicb.2021.712081 (PMC8542975; doi:10.3389/fmicb.2021.712081)
Supplement: Supplementary Table S2 — Demographic profiles and drug treatment history of study participants. [file Table_2.XLS]

## Sheet: Sheet1
SampleName	City	Group	Sex	Age	Date	Sampling time（After hospitalization）	BMI	Medical_history	Type	Stomach	Respiratory_tract	Antibiotic	Antitoxin	TCM	Probiotics
M001	Beijing	Disease	0	27	25	3	26.0384	0	1	1	0	0	0	1	0
M002	Beijing	Disease	1	52	15	3	24.4141	0	1	0	0	0	0	1	0
M003	Beijing	Disease	1	49	28	4	24.4646	0	1	0	0	0	0	1	0
M004	Beijing	Disease	0	56	27	3	22.8571	0	1	0	0	0	0	0	0
M005	Beijing	Disease	0	37	32	3	25.2493	0	1	0	1	0	0	1	0
M006	Beijing	Disease	0	38	26	2	26.0617	0	2	0	1	0	0	1	0
M007	Beijing	Disease	1	36	37	2	19.2277	0	2	0	1	0	0	1	0
M008	Beijing	Disease	0	41	34	2	27.4717	0	1	0	0	1	0	0	0
M009	Beijing	Disease	0	21	26	2	27.7778	0	1	0	0	1	0	1	0
M010	Beijing	Disease	1	53	28	3	22.7615	0	2	0	0	0	0	1	0
M011	Beijing	Disease	0	47	28	3	25.8264	0	2	0	1	0	0	1	0
M012	Beijing	Disease	0	28	30	4	19.9594	0	2	0	0	0	0	0	0
M013	Beijing	Disease	0	46	27	2	23.5294	0	2	0	0	0	0	1	0
M014	Beijing	Disease	1	46	30	5	20.6852	0	2	0	0	0	0	1	0
M015	Beijing	Disease	0	69	30	5	21.7181	1	2	0	0	0	0	1	0
M016	Beijing	Disease	1	52	35	2	22.0317	0	2	0	0	1	0	0	0
M017	Beijing	Disease	1	30	24	2	21.3382	0	2	0	0	0	0	0	0
M018	Beijing	Disease	0	29	37	2	21.7051	0	2	0	0	0	0	0	0
M019	Beijing	Disease	1	33	26	5	25.4028	0	2	0	1	0	0	1	0
M020	Beijing	Disease	1	42	32	10	25.1559	0	2	0	0	0	0	1	0
M021	Beijing	Disease	0	24	33	10	19.9744	0	2	0	0	1	0	0	0
M022	Beijing	Disease	0	34	32	9	26.9896	0	2	0	0	0	0	1	0
M023	Beijing	Disease	1	37	31	8	23.7118	0	2	1	0	0	0	1	0
M024	Beijing	Disease	1	39	31	9	24.093	0	2	0	0	0	0	1	0
M025	Beijing	Disease	0	46	26	9	23.5102	0	2	0	0	0	0	0	0
M027	Beijing	Disease	0	52	25	6	23.3844	0	2	0	1	0	0	0	0
M028	Beijing	Disease	1	35	26	8	20.3244	0	2	0	0	0	0	1	0
M029	Beijing	Disease	1	48	31	10	19.1467	1	2	0	0	0	0	0	0
M030	Beijing	Disease	0	20	38	5	19.0194	0	2	0	0	0	0	0	0
S001	Beijing	Disease	0	20	64	36	18.937	0	3	0	1	1	0	1	0
S002	Beijing	Disease	0	64	56	34	24.2187	0	3	0	1	1	0	1	0
S003	Beijing	Disease	1	82	72	26	23.4375	0	3	1	1	1	0	1	0
S004	Beijing	Disease	1	56	52	29	24.3046	0	3	0	0	1	0	1	0
S005	Beijing	Disease	1	62	58	20	24.2187	0	3	0	0	1	0	1	0
S006	Beijing	Disease	0	51	56	3	21.2953	0	4	0	0	1	0	1	0
S009	Beijing	Disease	1	60	43	10	24.0055	1	4	0	1	1	0	1	0
S010	Beijing	Disease	1	68	44	10	22.9421	1	4	0	0	1	0	1	0
C010	Beijing	Control	0	29	0	NA	20.5191	0	0	NA	NA	NA	NA	NA	NA
C011	Beijing	Control	1	30	0	NA	19.9594	0	0	NA	NA	NA	NA	NA	NA
C012	Beijing	Control	0	43	0	NA	20.9042	0	0	NA	NA	NA	NA	NA	NA
C013	Beijing	Control	1	35	0	NA	18.026	0	0	NA	NA	NA	NA	NA	NA
C014	Beijing	Control	1	48	0	NA	24.7676	0	0	NA	NA	NA	NA	NA	NA
C015	Beijing	Control	0	56	0	NA	22.5981	0	0	NA	NA	NA	NA	NA	NA
C016	Beijing	Control	0	38	0	NA	25.9455	0	0	NA	NA	NA	NA	NA	NA
C017	Beijing	Control	0	28	0	NA	21.0517	0	0	NA	NA	NA	NA	NA	NA
C018	Beijing	Control	0	39	0	NA	23.1206	0	0	NA	NA	NA	NA	NA	NA
C019	Beijing	Control	0	28	0	NA	22.5306	0	0	NA	NA	NA	NA	NA	NA
S011	Changsha	Disease	0	70	36	34	26.8923	1	3	1	1	1	1	0	0
S012	Changsha	Disease	1	53	28	24	21.0937	1	2	0	1	1	1	0	1
S013	Changsha	Disease	0	43	42	37	28.9341	1	2	0	1	1	1	0	1
S014	Changsha	Disease	0	82	27	24	19.0311	1	3	0	1	1	1	1	0
S015	Changsha	Disease	0	52	28	25	28.7268	0	2	0	0	0	1	0	1
S016	Changsha	Disease	0	66	38	33	20.5191	1	3	0	1	0	1	0	0
S017	Changsha	Disease	1	51	41	36	24.0346	0	2	0	1	1	1	0	1
S018	Changsha	Disease	1	51	40	35	27.8876	0	2	0	1	0	1	0	1
S019	Changsha	Disease	1	63	34	37	21.6413	1	2	0	1	1	1	0	0
S020	Changsha	Disease	1	31	36	29	18.1955	0	2	0	1	0	1	0	0
C004	Changsha	Control	1	64	0	NA	22.5183	0	0	NA	NA	NA	NA	NA	NA
C005	Changsha	Control	1	59	0	NA	21.3593	0	0	NA	NA	NA	NA	NA	NA
C006	Changsha	Control	1	32	0	NA	22.5069	0	0	NA	NA	NA	NA	NA	NA
C007	Changsha	Control	1	38	0	NA	18.9069	0	0	NA	NA	NA	NA	NA	NA
C008	Changsha	Control	0	48	0	NA	28.6501	0	0	NA	NA	NA	NA	NA	NA
C009	Changsha	Control	0	62	0	NA	21.3039	0	0	NA	NA	NA	NA	NA	NA
C001	Changsha	Control	0	61	0	NA	20.2848	0	0	NA	NA	NA	NA	NA	NA
C002	Changsha	Control	0	30	0	NA	27.9155	0	0	NA	NA	NA	NA	NA	NA
C003	Changsha	Control	0	27	0	NA	25.2595	0	0	NA	NA	NA	NA	NA	NA
Sex	Medical history	Type	Stomach	Respiratory_tract	Antibiotic		Antitoxin	TCM	Probiotics
Male:0	no：0	mild：1	no：0	no：0	no：0		no：0	no：0	no：0
Female：1		moderate：2					yes：1		yes：1
		severe：3
		critical：4
Note:M001-S020 were COVID-19 patients, C001-C019 were healthy controls.
