# Supplementary material for: Microbiome Profiling Using Shotgun Metagenomic Sequencing Identified Unique Microorganisms in COVID-19 Patients With Altered Gut Microbiota
Source: Front Microbiol. 2021 Oct 11;12:712081. doi: 10.3389/fmicb.2021.712081 (PMC8542975; doi:10.3389/fmicb.2021.712081)
Supplement: Supplementary Table S3 — Gut microbial compositions at phylum level of the discovery cohort (n = 37). [file Table_3.XLS]

## Sheet: Sheet1
Variable	Feature	Value	Coefficient	N	N not 0	P-value	Q-value
Group	Candidatus_Saccharibacteria	GroupDisease	-0.0387521	47	5	0.0358521	0.989859
Group	Actinobacteria	GroupDisease	-0.293058	47	44	0.212611	0.989859
Group	Verrucomicrobia	GroupDisease	-0.177891	47	15	0.262298	0.989859
Group	Proteobacteria	GroupDisease	-0.00726341	47	47	0.518178	0.989859
Group	Firmicutes	GroupDisease	1.14215e-16	47	47	0.568759	0.989859
Group	Synergistetes	GroupDisease	0.0187627	47	5	0.616772	0.989859
Group	Viruses_noname	GroupDisease	-0.0491799	47	10	0.819289	0.989859
Group	Fusobacteria	GroupDisease	-0.00400182	47	16	0.92273	0.989859
