# Supplementary material for: Microbiome Profiling Using Shotgun Metagenomic Sequencing Identified Unique Microorganisms in COVID-19 Patients With Altered Gut Microbiota
Source: Front Microbiol. 2021 Oct 11;12:712081. doi: 10.3389/fmicb.2021.712081 (PMC8542975; doi:10.3389/fmicb.2021.712081)
Supplement: Supplementary Table S4 — Gut microbial compositions at family level of the discovery cohort (n = 37). [file Table_4.XLS]

## Sheet: Sheet1
Variable	Feature	Value	Coefficient	N	N not 0	P-value	Q-value
Group	Candidatus_Saccharibacteria_noname	GroupDisease	-0.0387521	47	5	0.0358521	0.992511
Group	Coriobacteriaceae	GroupDisease	-0.281666	47	40	0.0426741	0.992511
Group	Pasteurellaceae	GroupDisease	0.224183	47	25	0.0664117	0.992511
Group	Clostridiales_noname	GroupDisease	0.147396	47	32	0.0771053	0.992511
Group	Micrococcaceae	GroupDisease	-0.0574657	47	5	0.101473	0.992511
Group	Leuconostocaceae	GroupDisease	-0.138086	47	5	0.183878	0.992511
Group	Prevotellaceae	GroupDisease	0.0445191	47	44	0.214152	0.992511
Group	Enterococcaceae	GroupDisease	-0.0794779	47	7	0.229888	0.992511
Group	Verrucomicrobiaceae	GroupDisease	-0.177891	47	15	0.262298	0.992511
Group	Bifidobacteriaceae	GroupDisease	-0.200179	47	31	0.282512	0.992511
Group	Desulfovibrionaceae	GroupDisease	0.287477	47	40	0.351363	0.992511
Group	Porphyromonadaceae	GroupDisease	-0.0526228	47	47	0.35185	0.992511
Group	Acidaminococcaceae	GroupDisease	-0.16092	47	19	0.419186	0.992511
Group	Enterobacteriaceae	GroupDisease	0.126242	47	46	0.50277	0.992511
Group	Streptococcaceae	GroupDisease	-0.101799	47	45	0.575719	0.992511
Group	Synergistaceae	GroupDisease	0.0187627	47	5	0.616772	0.992511
Group	Siphoviridae	GroupDisease	-0.0960215	47	7	0.620489	0.992511
Group	Burkholderiales_noname	GroupDisease	-0.116042	47	29	0.636073	0.992511
Group	Carnobacteriaceae	GroupDisease	-0.0167927	47	7	0.655254	0.992511
Group	Sutterellaceae	GroupDisease	-0.0873497	47	37	0.76616	0.992511
Group	Veillonellaceae	GroupDisease	-0.0747766	47	43	0.779041	0.992511
Group	Ruminococcaceae	GroupDisease	0.0539705	47	47	0.793636	0.992511
Group	Bacteroidales_noname	GroupDisease	-0.0183388	47	25	0.830155	0.992511
Group	Lachnospiraceae	GroupDisease	-0.0242358	47	47	0.833059	0.992511
Group	Erysipelotrichaceae	GroupDisease	-0.0230886	47	41	0.842215	0.992511
Group	Lactobacillaceae	GroupDisease	-0.0300241	47	10	0.861846	0.992511
Group	Eubacteriaceae	GroupDisease	0.0257888	47	41	0.912982	0.992511
Group	Fusobacteriaceae	GroupDisease	-0.00400182	47	16	0.92273	0.992511
Group	Peptostreptococcaceae	GroupDisease	0.00339717	47	17	0.966167	0.992511
Group	Rikenellaceae	GroupDisease	0.00460708	47	44	0.972797	0.992511
Group	Oscillospiraceae	GroupDisease	-0.0070313	47	36	0.980822	0.992511
Group	Clostridiaceae	GroupDisease	0.0035565	47	45	0.982479	0.992511
