# Supplementary material for: Microbiome Profiling Using Shotgun Metagenomic Sequencing Identified Unique Microorganisms in COVID-19 Patients With Altered Gut Microbiota
Source: Front Microbiol. 2021 Oct 11;12:712081. doi: 10.3389/fmicb.2021.712081 (PMC8542975; doi:10.3389/fmicb.2021.712081)
Supplement: Supplementary Table S5 — Gut microbial compositions at genus level of the discovery cohort (n = 37). [file Table_5.XLS]

## Sheet: Sheet1
Variable	Feature	Value	Coefficient	N	N not 0	P-value	Q-value
Group	Ruminococcus	GroupDisease	-0.475927	47	33	0.0167534	0.994765
Group	Adlercreutzia	GroupDisease	-0.0932845	47	10	0.0383225	0.994765
Group	Dorea	GroupDisease	-0.459342	47	41	0.0457784	0.994765
Group	Haemophilus	GroupDisease	0.216441	47	25	0.0744824	0.994765
Group	Coprococcus	GroupDisease	-0.396229	47	35	0.0792255	0.994765
Group	Odoribacter	GroupDisease	0.634014	47	27	0.0825216	0.994765
Group	Collinsella	GroupDisease	-0.247818	47	36	0.0913221	0.994765
Group	Roseburia	GroupDisease	0.469487	47	43	0.0925711	0.994765
Group	Rothia	GroupDisease	-0.0574657	47	5	0.101473	0.994765
Group	Flavonifractor	GroupDisease	0.0962997	47	29	0.12157	0.994765
Group	Megasphaera	GroupDisease	0.31711	47	11	0.128983	0.994765
Group	Enterobacter	GroupDisease	-0.151425	47	18	0.136312	0.994765
Group	Barnesiella	GroupDisease	-0.399524	47	26	0.145403	0.994765
Group	Coprobacillus	GroupDisease	0.0783099	47	12	0.151479	0.994765
Group	Anaerotruncus	GroupDisease	0.0812368	47	9	0.153029	0.994765
Group	Anaerostipes	GroupDisease	-0.0640984	47	14	0.160522	0.994765
Group	Fusobacterium	GroupDisease	0.173668	47	15	0.182384	0.994765
Group	Holdemania	GroupDisease	-0.0753429	47	21	0.188934	0.994765
Group	Mitsuokella	GroupDisease	0.134893	47	7	0.196917	0.994765
Group	Eggerthella	GroupDisease	-0.0275408	47	11	0.21015	0.994765
Group	Phascolarctobacterium	GroupDisease	-0.245231	47	13	0.227392	0.994765
Group	Enterococcus	GroupDisease	-0.0794779	47	7	0.229888	0.994765
Group	Akkermansia	GroupDisease	-0.177891	47	15	0.262298	0.994765
Group	Coprobacter	GroupDisease	-0.165634	47	12	0.26939	0.994765
Group	Bifidobacterium	GroupDisease	-0.200179	47	31	0.282512	0.994765
Group	Escherichia	GroupDisease	0.183729	47	45	0.367342	0.994765
Group	Bilophila	GroupDisease	0.327627	47	37	0.370393	0.994765
Group	Blautia	GroupDisease	-0.137013	47	47	0.403818	0.994765
Group	Clostridiales_noname	GroupDisease	-0.0332015	47	8	0.408499	0.994765
Group	Parabacteroides	GroupDisease	0.0699584	47	47	0.433852	0.994765
Group	Veillonella	GroupDisease	-0.066718	47	37	0.460279	0.994765
Group	Prevotella	GroupDisease	0.0417422	47	42	0.472393	0.994765
Group	Parasutterella	GroupDisease	-0.149131	47	29	0.486928	0.994765
Group	Sutterellaceae_unclassified	GroupDisease	0.205667	47	10	0.492642	0.994765
Group	Faecalibacterium	GroupDisease	0.144454	47	45	0.544452	0.994765
Group	Subdoligranulum	GroupDisease	-0.113035	47	47	0.569404	0.994765
Group	Catenibacterium	GroupDisease	-0.0814152	47	6	0.574002	0.994765
Group	Streptococcus	GroupDisease	-0.101741	47	45	0.575781	0.994765
Group	Citrobacter	GroupDisease	0.0702491	47	9	0.585401	0.994765
Group	Desulfovibrio	GroupDisease	-0.0647436	47	13	0.601504	0.994765
Group	Pyramidobacter	GroupDisease	0.0187627	47	5	0.616772	0.994765
Group	Sutterella	GroupDisease	-0.0813184	47	12	0.621483	0.994765
Group	Burkholderiales_noname	GroupDisease	-0.116042	47	29	0.636073	0.994765
Group	Granulicatella	GroupDisease	-0.0167927	47	7	0.655254	0.994765
Group	Paraprevotella	GroupDisease	-0.112337	47	27	0.713145	0.994765
Group	Lachnospiraceae_noname	GroupDisease	0.0705878	47	47	0.741496	0.994765
Group	Megamonas	GroupDisease	-0.060826	47	26	0.788715	0.994765
Group	Dialister	GroupDisease	0.039914	47	9	0.797766	0.994765
Group	Bacteroidales_noname	GroupDisease	-0.0183388	47	25	0.830155	0.994765
Group	Lactobacillus	GroupDisease	-0.029383	47	10	0.86473	0.994765
Group	Acidaminococcus	GroupDisease	0.0142625	47	9	0.908728	0.994765
Group	Eubacterium	GroupDisease	0.0257888	47	41	0.912982	0.994765
Group	Klebsiella	GroupDisease	0.016328	47	28	0.920702	0.996938
Group	Peptostreptococcaceae_noname	GroupDisease	0.00339717	47	17	0.966167	0.996938
Group	Alistipes	GroupDisease	0.00460708	47	44	0.972797	0.996938
Group	Oscillibacter	GroupDisease	-0.0070313	47	36	0.980822	0.996938
Group	Clostridium	GroupDisease	0.00369432	47	45	0.981776	0.996938
Group	Erysipelotrichaceae_noname	GroupDisease	-0.00216949	47	28	0.984437	0.996938
