# Supplementary material for: Microbiome Profiling Using Shotgun Metagenomic Sequencing Identified Unique Microorganisms in COVID-19 Patients With Altered Gut Microbiota
Source: Front Microbiol. 2021 Oct 11;12:712081. doi: 10.3389/fmicb.2021.712081 (PMC8542975; doi:10.3389/fmicb.2021.712081)
Supplement: Supplementary Table S6 — Gut microbial compositions at species level of the discovery cohort (n = 37). [file Table_6.XLS]

## Sheet: Sheet1
Variable	Feature	Value	Coefficient	N	N not 0	P-value	Q-value
Group	Lachnospiraceae_bacterium_5_1_63FAA	GroupDisease	-0.137027	47	21	0.00501569	0.648718
Group	Erysipelotrichaceae_bacterium_2_2_44A	GroupDisease	0.0535367	47	5	0.00672997	0.708379
Group	Prevotella_bivia	GroupDisease	0.105224	47	6	0.00919237	0.711523
Group	Streptococcus_thermophilus	GroupDisease	0.247773	47	29	0.0167412	0.85216
Group	Bacteroides_vulgatus	GroupDisease	0.300684	47	47	0.0173076	0.85216
Group	Coprococcus_catus	GroupDisease	-0.221322	47	23	0.0180646	0.85216
Group	Bacteroides_stercoris	GroupDisease	0.318948	47	46	0.0182913	0.85216
Group	Eubacterium_hallii	GroupDisease	-0.348699	47	25	0.0216085	0.877636
Group	Enterobacter_aerogenes	GroupDisease	-0.129552	47	7	0.0303221	0.920314
Group	Streptococcus_salivarius	GroupDisease	-0.146397	47	23	0.0361522	0.920314
Group	Bacteroides_massiliensis	GroupDisease	0.0667159	47	29	0.038157	0.920314
Group	Adlercreutzia_equolifaciens	GroupDisease	-0.0932845	47	10	0.0383225	0.920314
Group	Clostridium_nexile	GroupDisease	0.103418	47	18	0.0422351	0.932811
Group	Erysipelotrichaceae_bacterium_6_1_45	GroupDisease	0.0743544	47	5	0.0450135	0.932811
Group	Bifidobacterium_longum	GroupDisease	-0.232224	47	25	0.0479108	0.932811
Group	Lachnospiraceae_bacterium_3_1_57FAA_CT1	GroupDisease	-0.0424619	47	5	0.0571302	0.991048
Group	Bacteroides_thetaiotaomicron	GroupDisease	0.340592	47	45	0.0630598	0.991048
Group	Odoribacter_splanchnicus	GroupDisease	0.701478	47	25	0.0654213	0.991048
Group	Dorea_formicigenerans	GroupDisease	-0.320766	47	35	0.084448	0.999586
Group	Rothia_mucilaginosa	GroupDisease	-0.0489868	47	5	0.084818	0.999586
Group	Megasphaera_unclassified	GroupDisease	0.33589	47	11	0.0889213	0.999586
Group	Dorea_longicatena	GroupDisease	-0.261793	47	32	0.0916347	0.999586
Group	Collinsella_aerofaciens	GroupDisease	-0.248155	47	35	0.0949989	0.999586
Group	Haemophilus_parainfluenzae	GroupDisease	0.200499	47	25	0.0960356	0.999586
Group	Bifidobacterium_adolescentis	GroupDisease	-0.156797	47	19	0.0975564	0.999586
Group	Ruminococcus_obeum	GroupDisease	-0.153101	47	39	0.103836	0.999586
Group	Megamonas_rupellensis	GroupDisease	-0.27539	47	12	0.103857	0.999586
Group	Flavonifractor_plautii	GroupDisease	0.0962997	47	29	0.12157	0.999586
Group	Coprococcus_comes	GroupDisease	-0.284305	47	34	0.125137	0.999586
Group	Eubacterium_ramulus	GroupDisease	-0.100972	47	28	0.128609	0.999586
Group	Holdemania_filiformis	GroupDisease	-0.0512158	47	14	0.138403	0.999586
Group	Barnesiella_intestinihominis	GroupDisease	-0.399524	47	26	0.145403	0.999586
Group	Coprobacillus_unclassified	GroupDisease	0.0783099	47	12	0.151479	0.999586
Group	Clostridium_leptum	GroupDisease	-0.1666	47	16	0.153666	0.999586
Group	Clostridium_ramosum	GroupDisease	0.0411867	47	6	0.155442	0.999586
Group	Bacteroides_faecis	GroupDisease	0.217081	47	33	0.161732	0.999586
Group	Bacteroides_coprocola	GroupDisease	0.0765612	47	31	0.172894	0.999586
Group	Streptococcus_australis	GroupDisease	-0.0733626	47	13	0.176491	0.999586
Group	Anaerotruncus_colihominis	GroupDisease	0.0716355	47	9	0.197623	0.999586
Group	Fusobacterium_mortiferum	GroupDisease	0.111118	47	6	0.202854	0.999586
Group	Veillonella_atypica	GroupDisease	0.0964144	47	8	0.207773	0.999586
Group	Enterococcus_faecium	GroupDisease	-0.0766861	47	5	0.208399	0.999586
Group	Eggerthella_unclassified	GroupDisease	-0.0275408	47	11	0.21015	0.999586
Group	Veillonella_unclassified	GroupDisease	-0.0796912	47	36	0.211536	0.999586
Group	Lachnospiraceae_bacterium_3_1_46FAA	GroupDisease	0.157232	47	24	0.2234	0.999586
Group	Phascolarctobacterium_succinatutens	GroupDisease	-0.245231	47	13	0.227392	0.999586
Group	Clostridium_clostridioforme	GroupDisease	-0.150351	47	7	0.23067	0.999586
Group	Streptococcus_infantis	GroupDisease	-0.029562	47	8	0.232031	0.999586
Group	Akkermansia_muciniphila	GroupDisease	-0.177891	47	15	0.262298	0.999586
Group	Coprobacter_fastidiosus	GroupDisease	-0.165634	47	12	0.26939	0.999586
Group	Ruminococcus_torques	GroupDisease	-0.283066	47	39	0.271759	0.999586
Group	Lachnospiraceae_bacterium_8_1_57FAA	GroupDisease	-0.119294	47	12	0.283959	0.999586
Group	Lachnospiraceae_bacterium_1_1_57FAA	GroupDisease	-0.171178	47	23	0.288345	0.999586
Group	Eubacterium_ventriosum	GroupDisease	-0.361396	47	35	0.295806	0.999586
Group	Roseburia_inulinivorans	GroupDisease	0.267134	47	37	0.302754	0.999586
Group	Parabacteroides_merdae	GroupDisease	0.259439	47	44	0.303374	0.999586
Group	Ruminococcus_bromii	GroupDisease	-0.242109	47	21	0.308382	0.999586
Group	Ruminococcus_gnavus	GroupDisease	0.308017	47	34	0.308701	0.999586
Group	Bacteroides_xylanisolvens	GroupDisease	0.243839	47	43	0.310944	0.999586
Group	Streptococcus_sanguinis	GroupDisease	-0.0333244	47	7	0.311287	0.999586
Group	Clostridium_citroniae	GroupDisease	-0.0468908	47	17	0.318339	0.999586
Group	Bacteroides_plebeius	GroupDisease	0.0532855	47	35	0.338681	0.999586
Group	Alistipes_senegalensis	GroupDisease	-0.0743374	47	23	0.347095	0.999586
Group	Roseburia_intestinalis	GroupDisease	0.239754	47	23	0.3473	0.999586
Group	Ruminococcus_callidus	GroupDisease	-0.150812	47	15	0.352371	0.999586
Group	Clostridium_asparagiforme	GroupDisease	-0.0456232	47	15	0.354357	0.999586
Group	Lachnospiraceae_bacterium_1_4_56FAA	GroupDisease	0.052439	47	10	0.359199	0.999586
Group	Clostridium_bartlettii	GroupDisease	-0.0319955	47	9	0.373701	0.999586
Group	Eubacterium_siraeum	GroupDisease	0.138526	47	5	0.374895	0.999586
Group	Alistipes_indistinctus	GroupDisease	-0.110108	47	20	0.375736	0.999586
Group	Bilophila_unclassified	GroupDisease	0.294241	47	36	0.387215	0.999586
Group	Clostridiales_bacterium_1_7_47FAA	GroupDisease	-0.0332015	47	8	0.408499	0.999586
Group	Anaerostipes_hadrus	GroupDisease	-0.0369025	47	12	0.413898	0.999586
Group	Bacteroides_uniformis	GroupDisease	-0.152014	47	45	0.424038	0.999586
Group	Bacteroides_finegoldii	GroupDisease	0.0921887	47	26	0.428028	0.999586
Group	Ruminococcus_sp_5_1_39BFAA	GroupDisease	0.158215	47	5	0.430513	0.999586
Group	Megamonas_funiformis	GroupDisease	0.140114	47	16	0.43985	0.999586
Group	Bifidobacterium_pseudocatenulatum	GroupDisease	-0.0356486	47	14	0.447851	0.999586
Group	Fusobacterium_ulcerans	GroupDisease	0.0849035	47	6	0.451153	0.999586
Group	Streptococcus_mitis_oralis_pneumoniae	GroupDisease	-0.0443353	47	15	0.454695	0.999586
Group	Bifidobacterium_bifidum	GroupDisease	0.0318147	47	10	0.456513	0.999586
Group	Clostridium_hathewayi	GroupDisease	0.0507933	47	13	0.477919	0.999586
Group	Escherichia_unclassified	GroupDisease	0.215942	47	33	0.48086	0.999586
Group	Citrobacter_unclassified	GroupDisease	0.0693527	47	9	0.481359	0.999586
Group	Parasutterella_excrementihominis	GroupDisease	-0.149131	47	29	0.486928	0.999586
Group	Escherichia_coli	GroupDisease	0.138857	47	45	0.492614	0.999586
Group	Prevotella_copri	GroupDisease	0.0389182	47	42	0.501418	0.999586
Group	Bacteroides_dorei	GroupDisease	-0.179749	47	41	0.519601	0.999586
Group	Veillonella_dispar	GroupDisease	0.0284669	47	6	0.520271	0.999586
Group	Dorea_unclassified	GroupDisease	-0.0296327	47	15	0.534191	0.999586
Group	Eubacterium_eligens	GroupDisease	0.159523	47	33	0.539982	0.999586
Group	Parabacteroides_johnsonii	GroupDisease	-0.0293515	47	10	0.54075	0.999586
Group	Faecalibacterium_prausnitzii	GroupDisease	0.144454	47	45	0.544452	0.999586
Group	Lachnospiraceae_bacterium_7_1_58FAA	GroupDisease	0.0415858	47	24	0.54838	0.999586
Group	Clostridium_bolteae	GroupDisease	-0.0470427	47	30	0.558502	0.999586
Group	Megamonas_hypermegale	GroupDisease	0.201407	47	18	0.558799	0.999586
Group	Subdoligranulum_unclassified	GroupDisease	-0.113035	47	47	0.569404	0.999586
Group	Streptococcus_parasanguinis	GroupDisease	-0.0715867	47	8	0.569739	0.999586
Group	Ruminococcus_lactaris	GroupDisease	0.10429	47	14	0.571346	0.999586
Group	Catenibacterium_mitsuokai	GroupDisease	-0.0814152	47	6	0.574002	0.999586
Group	Bacteroides_caccae	GroupDisease	-0.182251	47	39	0.580769	0.999586
Group	Holdemania_unclassified	GroupDisease	-0.0270222	47	12	0.584015	0.999586
Group	Bacteroides_salyersiae	GroupDisease	0.149482	47	26	0.598452	0.999586
Group	Pyramidobacter_piscolens	GroupDisease	0.0187627	47	5	0.616772	0.999586
Group	Lachnospiraceae_bacterium_9_1_43BFAA	GroupDisease	-0.0136107	47	5	0.618352	0.999586
Group	Sutterella_wadsworthensis	GroupDisease	-0.0813184	47	12	0.621483	0.999586
Group	Eubacterium_biforme	GroupDisease	-0.10173	47	16	0.623249	0.999586
Group	Burkholderiales_bacterium_1_1_47	GroupDisease	-0.116042	47	29	0.636073	0.999586
Group	Bacteroides_coprophilus	GroupDisease	-0.0651727	47	17	0.647008	0.999586
Group	Roseburia_hominis	GroupDisease	0.0772854	47	33	0.651026	0.999586
Group	Bilophila_wadsworthia	GroupDisease	0.0493741	47	33	0.653395	0.999586
Group	Bacteroides_intestinalis	GroupDisease	0.0725465	47	21	0.659712	0.999586
Group	Granulicatella_unclassified	GroupDisease	-0.0147823	47	7	0.663702	0.999586
Group	Paraprevotella_xylaniphila	GroupDisease	-0.0176325	47	18	0.691844	0.999586
Group	Peptostreptococcaceae_noname_unclassified	GroupDisease	-0.0180837	47	14	0.697884	0.999586
Group	Alistipes_onderdonkii	GroupDisease	0.0414697	47	30	0.706808	0.999586
Group	Desulfovibrio_piger	GroupDisease	-0.0419792	47	9	0.740078	0.999586
Group	Paraprevotella_clara	GroupDisease	0.0878667	47	20	0.743139	0.999586
Group	Alistipes_putredinis	GroupDisease	-0.0831277	47	31	0.774924	0.999586
Group	Alistipes_shahii	GroupDisease	0.0944543	47	32	0.776095	0.999586
Group	Megamonas_unclassified	GroupDisease	-0.0533744	47	26	0.777585	0.999586
Group	Citrobacter_freundii	GroupDisease	0.0211228	47	9	0.789757	0.999586
Group	Bacteroides_ovatus	GroupDisease	0.0548297	47	46	0.790007	0.999586
Group	Eubacterium_rectale	GroupDisease	-0.0757825	47	38	0.795992	0.999586
Group	Klebsiella_pneumoniae	GroupDisease	0.0401361	47	25	0.804324	0.999586
Group	Lachnospiraceae_bacterium_2_1_58FAA	GroupDisease	-0.012319	47	22	0.825908	0.999586
Group	Bacteroidales_bacterium_ph8	GroupDisease	-0.0183388	47	25	0.830155	0.999586
Group	Parabacteroides_unclassified	GroupDisease	0.073285	47	21	0.833355	0.999586
Group	Parabacteroides_goldsteinii	GroupDisease	-0.00787261	47	16	0.854655	0.999586
Group	Enterobacter_cloacae	GroupDisease	-0.00707159	47	14	0.862417	0.999586
Group	Klebsiella_unclassified	GroupDisease	-0.00981789	47	10	0.879265	0.999586
Group	Bacteroides_cellulosilyticus	GroupDisease	0.0248675	47	29	0.890239	0.999586
Group	Paraprevotella_unclassified	GroupDisease	0.0227104	47	27	0.925338	0.999586
Group	Alistipes_finegoldii	GroupDisease	-0.0228955	47	28	0.927958	0.999586
Group	Bacteroides_clarus	GroupDisease	0.0115433	47	15	0.943861	0.999586
Group	Bacteroides_nordii	GroupDisease	0.000766598	47	15	0.956863	0.999586
Group	Bacteroides_eggerthii	GroupDisease	0.00869456	47	22	0.957793	0.999586
Group	Prevotella_stercorea	GroupDisease	0.0114904	47	13	0.95821	0.999586
Group	Roseburia_unclassified	GroupDisease	-0.0036089	47	11	0.969328	0.999586
Group	Bacteroides_fragilis	GroupDisease	-0.00473238	47	23	0.975383	0.999586
Group	Veillonella_parvula	GroupDisease	-0.00291982	47	28	0.980187	0.999586
Group	Oscillibacter_unclassified	GroupDisease	-0.0070313	47	36	0.980822	0.999586
Group	Clostridium_symbiosum	GroupDisease	0.00181287	47	18	0.985817	0.999586
Group	Parabacteroides_distasonis	GroupDisease	0.000575904	47	43	0.998334	0.999586
