# Supplementary material for: Microbiome Profiling Using Shotgun Metagenomic Sequencing Identified Unique Microorganisms in COVID-19 Patients With Altered Gut Microbiota
Source: Front Microbiol. 2021 Oct 11;12:712081. doi: 10.3389/fmicb.2021.712081 (PMC8542975; doi:10.3389/fmicb.2021.712081)
Supplement: Supplementary Table S7 — Correlation analysis of 15 gut microbial markers with various clinical indices of COVID-19. [file Table_7.xls]

## Sheet: Additional file 8 Table S7
	Lachnospiraceae_bacterium_5_1_63FAA	Erysipelotrichaceae_bacterium_2_2_44A	Prevotella_bivia	Streptococcus_thermophilus	Bacteroides_vulgatus	Coprococcus_catus	Bacteroides_stercoris	Eubacterium_hallii	Enterobacter_aerogenes	Streptococcus_salivarius	Bacteroides_massiliensis	Adlercreutzia_equolifaciens	Clostridium_nexile	Erysipelotrichaceae_bacterium_6_1_45	Bifidobacterium_longum
WBC	0.730834	0.932	0.821315	0.661958	0.795192	0.953565	0.0986621	0.563038	0.172806	0.731619	0.9972	0.978301	0.222712	0.799992	0.389853
Neutrophils	0.571095	0.913336	0.695318	0.800373	0.672797	0.669588	0.517554	0.836133	0.722312	0.944911	0.859443	0.832737	0.0141976	0.545154	0.675837
Lymphocytes	0.694436	0.712606	0.985724	0.867163	0.745487	0.653126	0.0294068	0.457114	0.0814326	0.696132	0.816756	0.535044	0.0529956	0.67171	0.940467
Monocyte	0.558174	0.998252	0.0469829	0.461858	0.369156	0.380808	0.524392	0.181994	0.0751823	0.415914	0.841464	0.339405	0.378122	0.696588	0.382005
Eosinophils	0.151305	0.409774	0.7973	0.469607	0.719563	0.837567	0.456126	0.640585	0.363017	0.0990251	0.384408	0.207353	0.618841	0.339265	0.322249
Basophils	0.0542474	0.278526	0.179416	0.611607	0.700295	0.551874	0.333833	0.405501	0.0514314	0.184485	0.403794	0.117296	0.409256	0.670492	0.231514
RBC	0.209522	0.937088	0.232035	0.626315	0.414089	0.001339	0.493094	0.0370861	0.336376	0.510015	0.0030249	0.357525	0.0220782	0.948304	0.359255
Hemoglobin	0.138987	0.81923	0.990838	0.623749	0.781716	0.0248824	0.272252	0.43666	0.319444	0.628584	0.354969	0.29916	0.0493383	0.730504	0.971663
PLT	0.935053	0.848384	0.25711	0.165592	0.956815	0.714685	0.159243	0.495986	0.198589	0.625851	0.302789	0.69334	0.930772	0.457088	0.20126
CREA	NA	NA	NA	NA	NA	NA	NA	NA	NA	NA	NA	NA	NA	NA	NA
URCA	NA	NA	NA	NA	NA	NA	NA	NA	NA	NA	NA	NA	NA	NA	NA
GLU	NA	NA	NA	NA	NA	NA	NA	NA	NA	NA	NA	NA	NA	NA	NA
ALT	0.617848	0.49765	0.122468	0.205323	0.420645	0.0459915	0.372337	0.798886	0.971907	0.386236	0.772444	0.841595	0.303367	0.418116	0.692878
AST	0.629563	0.261819	0.105715	0.0628099	0.397799	0.228906	0.790209	0.859867	0.636696	0.032984	0.566265	0.802781	0.349645	0.1438	0.637614
TBIL	0.110444	0.226127	0.368697	0.112819	0.975873	0.655271	0.430657	0.740303	0.903122	0.86417	0.405183	0.412869	0.78457	0.161726	0.751095
DBIL	0.476078	0.169583	0.523058	0.0611939	0.951842	0.554139	0.154439	0.39452	0.889883	0.777341	0.0989059	0.516714	0.214453	0.0183603	0.628937
TP	NA	NA	NA	NA	NA	NA	NA	NA	NA	NA	NA	NA	NA	NA	NA
ALB	NA	NA	NA	NA	NA	NA	NA	NA	NA	NA	NA	NA	NA	NA	NA
