# Supplementary material for: Microbiome Profiling Using Shotgun Metagenomic Sequencing Identified Unique Microorganisms in COVID-19 Patients With Altered Gut Microbiota
Source: Front Microbiol. 2021 Oct 11;12:712081. doi: 10.3389/fmicb.2021.712081 (PMC8542975; doi:10.3389/fmicb.2021.712081)
Supplement: Supplementary Table S8 — Relative abundance of gut microbiota at the genus level in the different clinical types of COVID-19. [file Table_8.XLS]

## Sheet: Sheet1
Tax	Control	Mild	Moderate	Severe
Bacteroides	36.5331	47.8195	47.1807	33.3494
Enterococcus	0.0185037	0.000924286	2.2069e-05	9.96426
Prevotella	6.99452	26.554	11.518	15.5674
Megamonas	10.5875	0.0810629	1.78147	0.681115
Fusobacterium	3.16012	0.399417	0.757284	0.0207762
Eubacterium	4.83997	3.20778	6.80735	11.1219
Clostridium	0.669076	0.356766	1.84578	0.256641
Faecalibacterium	4.14989	0.669227	2.74625	2.95119
Phascolarctobacterium	1.08066	0.127766	1.2291	0.113861
Escherichia	5.63635	3.82754	2.69558	3.32965
Subdoligranulum	2.0811	0.488079	1.18318	3.8083
Ruminococcus	2.13925	1.11195	0.602505	1.89475
Alistipes	4.10083	1.41186	4.04133	3.03316
Dialister	0.551702	0.123683	0.983407	0.0267375
Roseburia	4.33838	2.17672	1.46783	0.221444
Bilophila	0.37837	0.47106	1.20981	0.165628
Bifidobacterium	0.691948	0.0779443	1.13914	0.216883
Parabacteroides	2.04998	3.10276	4.18783	2.96235
Acidaminococcus	0.934826	0.000204286	0.12576	0
Blautia	1.6098	0.54989	1.23611	1.18825
Odoribacter	0.514563	1.41706	0.718427	1.19892
Tunalikevirus	0.59942	0	0	0
Paraprevotella	0.652879	0.818031	0.915216	1.35154
Barnesiella	0.419941	1.07743	0.665937	0.118861
Lactobacillus	0.00122737	0.0156443	0.00224897	1.16596
Catenibacterium	0.269819	0.0638957	0.250048	0.318936
Klebsiella	0.455188	0.177933	0.328566	0.0466587
Coprococcus	0.955811	0.143026	0.341646	0.2697
Citrobacter	0.0258889	0.0556614	0.174645	0
Akkermansia	0.0497463	0.0719629	0.06611	0.822113
Veillonella	0.194274	0.595933	0.149202	0.05887
Megasphaera	0.182948	0.123733	0.105472	0.0696337
Sutterella	0.360674	0.532996	0.145676	0
Bacteroidales_noname	0.0724758	0.0734629	0.269493	0.166561
Lachnospiraceae_noname	0.283122	0.292294	0.360652	0.660232
Dorea	0.528333	0.0829043	0.209976	0.300997
Streptococcus	0.30493	0.178944	0.405811	0.638833
Erysipelotrichaceae_noname	0.114909	0.145834	0.152077	0.435422
Oscillibacter	0.292008	0.106404	0.586454	0.115911
Parasutterella	0.0684247	0.257444	0.251438	0.09882
Haemophilus	0.227644	0.28668	0.17038	0.294897
Desulfovibrio	0.0464253	0.00263571	0.0669907	0.0461975
Collinsella	0.131095	0.0447071	0.102442	0.241633
Burkholderiales_noname	0.08111	0.162204	0.148874	0.122717
Sutterellaceae_unclassified	0.120097	0.486031	0.105492	0.00518625
Peptostreptococcaceae_noname	0.0556179	0.00295571	0.0344983	0.171401
Coprobacillus	0.0227616	0.0288229	0.0837483	0.0508675
Turicibacter	0.000235789	0.00377857	0.00829207	0
Enterobacter	0.0669521	0.0243629	0.0254559	0.108294
Butyricimonas	0.03974	0	0.0327545	0
Methanobrevibacter	0.0561316	0	0.000475862	0.0341675
Lambdalikevirus	0	0	0.0546734	0
Granulicatella	0.00286105	0.000638571	0.057799	0.00971875
Weissella	0.0313268	0	0	0
Myoviridae_noname	0	0.0690686	0	0
Eggerthella	0.0109468	0.000598571	0.0250314	0.00062125
Anaerostipes	0.0160037	0.000472857	0.00715345	0.0697037
Parvimonas	0.000179474	0	0.0172472	0.0149637
Coprobacter	0.0248868	0.00926429	0.0299462	0.0247125
Mitsuokella	0.000352632	0.0465271	0.0136976	0.0155687
Saccharomyces	0	0	0.0107593	0
Bulleidia	0	0	0.0101866	0
Clostridiales_noname	0.00638	0.00553143	0.0114848	0.00223125
Flavonifractor	0.0410637	0.00813429	0.0304297	0.00218625
Gemella	0.000856316	0	0.016111	0.00385
Oxalobacter	0.01414	0	0.000987586	0
Anaerotruncus	0.0133332	0	0.00818414	0
T4likevirus	0.0113789	0	0	0
Holdemania	0.0319168	0.00912571	0.00942621	0.002795
Coriobacteriaceae_noname	0.00323947	0	0.00780793	0
Adlercreutzia	0.00773789	0	0.00699	0
C2likevirus	0	0	0.00503103	0
Succinatimonas	0.00297842	0	0.00366069	0
Shigella	0.00720158	0	0	0
Clostridiales_Family_XIII_Incertae_Sedis_noname	0	0	0.00514655	0.0108713
Leuconostoc	0.00129579	0	0	0.0105363
Lactococcus	0.00514368	0	0	0
Pseudoflavonifractor	0.000295263	0.01185	0.000490345	0
P22likevirus	0	0.00438286	0.00282828	0.00770375
Actinomyces	0.00217	0	0.000671724	0.00993875
Campylobacter	0	0.00150714	0.00277517	0
Solobacterium	0.000188421	0	0.00783379	0.0066525
Aggregatibacter	0	0	0.00339345	0
Tannerella	0	0	0.00240552	0
Pyramidobacter	0.00164	0	0.00280207	0.00018875
Porphyromonas	0	0	0.00259207	0
Peptostreptococcus	0	0	0.00435966	0.004355
Clostridiales_Family_XIII_Incertae_Sedis_unclassified	0.000241053	0	0.00226	0.0066325
Eggerthia	0	0	0.00181586	0
Rothia	0.00662684	0	0.000145172	0.00026
Ruminococcaceae_noname	0.00362789	0	0.00157379	0
Alloprevotella	0	0	0.00128483	0
Neisseria	0	0	0.00221414	0
Methanosphaera	0.00159684	0	0	0
Atopobium	0.000466842	0	0.00187897	0.00142
Cronobacter	0	0	0.000977241	0
Gammaretrovirus	0	0	0.00373897	0.00176
Gordonibacter	0.000983684	0	0.000948966	0.00099375
Clostridiaceae_noname	0.00130158	0	0.000248966	0
Siphoviridae_noname	0	0	0	0.00283375
Filifactor	0	0	0.000718966	0
Candidatus_Saccharibacteria_noname	0.00240526	0	0.000196207	0
Gardnerella	0	0	0.000602069	0
Olsenella	0	0	0	0.0021225
Capnocytophaga	0	0	0.000675862	0
Candidatus_Saccharibacteria_noname_unclassified	0.00180789	0	0.000327586	0
Anaerofustis	0	0	0.000391724	0
Anaeroglobus	0.000596842	0	0	0
Proteus	0.000846842	0	0	0
Oribacterium	0.000308421	0	0.000424828	0
Saccharomycetaceae_unclassified	0	0.00134857	0	0
Debaryomycetaceae_unclassified	0	0	0.000315172	0
Acidaminococcaceae_unclassified	0.000398421	0	0	0
Cetobacterium	0.000391579	0	0	0
Leptotrichia	0	0	0.000161034	0
Stomatobaculum	0.000123684	0	0.000133103	0
Corynebacterium	0	0.00052	0	0
Wohlfahrtiimonas	0	0	0	0
Aeromonas	0	0	0	0.00043625
Butyricicoccus	0.000173158	0	0	0
Pseudomonas	0	0	9.89655e-05	0
Abiotrophia	4.10526e-05	0	8.7931e-05	0
Actinobacillus	0.0001	0	0	0
Acinetobacter	8.78947e-05	0	0	0
Pediococcus	5.73684e-05	0	0	0
Enterobacteriaceae_noname	0	0.000127143	0	0
Finegoldia	1.42105e-05	0	0	0
