# Supplementary material for: Microbiome Profiling Using Shotgun Metagenomic Sequencing Identified Unique Microorganisms in COVID-19 Patients With Altered Gut Microbiota
Source: Front Microbiol. 2021 Oct 11;12:712081. doi: 10.3389/fmicb.2021.712081 (PMC8542975; doi:10.3389/fmicb.2021.712081)
Supplement: Supplementary Table S9 — Relative abundance of gut microbiota at the species level in the different clinical types of COVID-19. [file Table_9.XLS]

## Sheet: Sheet1
Tax	Control	Mild	Moderate	Severe
Bacteroides_eggerthii	0.483965	0.0156129	2.98667	0
Enterococcus_faecium	0.0167789	0	0	9.96426
Prevotella_copri	6.95612	25.2423	9.85558	15.5514
Bacteroides_stercoris	5.14871	10.2218	8.1752	7.84411
Megamonas_unclassified	8.60976	0.0554214	1.20874	0.510701
Fusobacterium_mortiferum	3.11818	0.0315914	0.71792	0.0207762
Eubacterium_rectale	3.31172	2.21125	5.08629	10.2316
Bacteroides_dorei	1.14359	8.26591	0.949837	1.01313
Clostridium_nexile	0.171661	0.0539829	1.50058	0.0155862
Bacteroides_coprocola	3.66564	3.89006	4.94381	0.00259875
Faecalibacterium_prausnitzii	4.14989	0.669227	2.74625	2.95119
Bacteroides_vulgatus	6.94281	5.22017	6.99088	5.20196
Prevotella_stercorea	0.0382247	1.31143	1.65191	0.0159725
Phascolarctobacterium_succinatutens	1.08066	0.127766	1.2291	0.113861
Bacteroides_ovatus	1.86982	2.65408	3.0815	2.95604
Subdoligranulum_unclassified	2.0262	0.488079	1.10223	3.8083
Ruminococcus_bromii	1.60683	1.07724	0.441446	1.38879
Bacteroides_uniformis	2.97266	1.62158	4.18906	1.74737
Bacteroides_massiliensis	3.16194	0.723154	2.04629	3.32748
Bacteroides_plebeius	3.27029	2.89547	4.1649	2.48405
Bacteroides_cellulosilyticus	1.31762	0.05801	0.287159	2.07012
Dialister_invisus	0.551702	0	0.853354	0.0004375
Bacteroides_coprophilus	1.53338	1.71609	0.892109	0.00073125
Bacteroides_fragilis	0.263483	2.0105	1.63216	0.587586
Escherichia_coli	5.07506	3.50035	2.31599	2.98858
Roseburia_inulinivorans	3.19949	0.68219	0.500123	0.0951975
Bacteroides_xylanisolvens	0.245408	0.952044	0.923259	0.0412862
Bilophila_unclassified	0.343901	0.437236	1.04107	0.153725
Parabacteroides_johnsonii	0.00621158	0.00353429	0.532154	0.002295
Bacteroides_finegoldii	0.607401	1.27904	0.836542	2.0166
Alistipes_putredinis	2.73903	0.254166	2.40856	1.22225
Bacteroides_thetaiotaomicron	2.06751	2.4025	2.22649	0.785907
Ruminococcus_gnavus	1.10996	0.194997	0.54103	0.176102
Bifidobacterium_adolescentis	0.321122	0.0209686	0.442892	0.0420475
Roseburia_intestinalis	0.622607	1.35043	0.628156	0.0541012
Bacteroides_caccae	0.742625	2.12523	1.38784	0.868914
Odoribacter_splanchnicus	0.513927	1.41706	0.71804	1.19892
Klebsiella_phage_KP36	0.59942	0	0	0
Parabacteroides_merdae	0.900509	0.725061	1.87532	2.44867
Bacteroides_sp_2_1_22	0	0.428739	0.286381	1.30277
Acidaminococcus_unclassified	0.656297	0	0.125477	0
Bifidobacterium_longum	0.157501	0.0167043	0.52801	0.0741663
Bacteroides_sp_3_1_19	0	0	0.406914	0
Barnesiella_intestinihominis	0.419941	1.07743	0.665937	0.118861
Megamonas_hypermegale	1.00912	0.0137271	0.199491	0.0091775
Eubacterium_ventriosum	0.196582	0.163617	0.762825	0.375224
Parabacteroides_distasonis	0.405194	0.589804	0.871736	0.151954
Lactobacillus_gasseri	0	0	0	0.957639
Paraprevotella_unclassified	0.404884	0.508279	0.612974	0.938319
Eubacterium_eligens	0.655752	0.81502	0.83415	0.407399
Ruminococcus_lactaris	0.141654	0.0342257	0.0571303	0.475486
Parabacteroides_unclassified	0.649936	1.72945	0.89725	0.359124
Catenibacterium_mitsuokai	0.269819	0.0638957	0.250048	0.318936
Klebsiella_pneumoniae	0.452634	0.148757	0.324454	0.0378
Bacteroides_faecis	0.491525	0.15831	0.10839	0.01017
Coprococcus_sp_ART55_1	0.365462	0	0.16706	0
Escherichia_unclassified	0.544043	0.327194	0.379584	0.188323
Alistipes_onderdonkii	0.461886	0.712304	0.765161	0.484931
Alistipes_shahii	0.585216	0.161246	0.508324	0.926593
Bacteroides_salyersiae	0.0830653	0.493394	0.45586	1.00607
Eubacterium_siraeum	0.455819	0	0.0391603	0.0058875
Bacteroides_barnesiae	0.292646	0	0	0
Acidaminococcus_sp_D21	0.273078	0	0	0
Megamonas_funiformis	0.419709	0.0103743	0.230947	0
Megamonas_rupellensis	0.548953	0.00153857	0.142292	0.161236
Ruminococcus_torques	0.379395	0.336016	0.653969	0.969812
Clostridium_bolteae	0.121232	0.173574	0.230414	0.0623138
Coprococcus_eutactus	0.309932	0.0564586	0	0
Bacteroides_clarus	0.0186389	0.640343	0.0312369	0.0618125
Citrobacter_freundii	0.0129274	0.00491429	0.15269	0
Roseburia_unclassified	0.225648	0.0164857	0.0101831	0.0376462
Akkermansia_muciniphila	0.0497463	0.0719629	0.06611	0.822113
Sutterella_parvirubra	0.207566	0	0	0
Bacteroidales_bacterium_ph8	0.0724758	0.0734629	0.269493	0.166561
Megasphaera_unclassified	0.179051	0.123519	0.0960779	0.0696337
Dialister_succinatiphilus	0	0.123683	0.130033	0.0263
Lachnospiraceae_bacterium_5_1_63FAA	0.0792532	0.0205871	0.0349052	0.535849
Sutterella_wadsworthensis	0.153108	0.532996	0.145676	0
Paraprevotella_clara	0.204994	0.264186	0.241399	0.411075
Eubacterium_biforme	0.108959	0.134254	0.0902914	0.397755
Oscillibacter_unclassified	0.292008	0.106404	0.586454	0.115911
Roseburia_hominis	0.290634	0.127619	0.329369	0.0344988
Ruminococcus_sp_5_1_39BFAA	0.307809	0	0.0330055	0
Alistipes_unclassified	0.142182	0	0.00332345	0.00660375
Parasutterella_excrementihominis	0.0684247	0.257444	0.251438	0.09882
Fusobacterium_ulcerans	0.0306689	0.367826	0.0318917	0
Streptococcus_salivarius	0.221781	0.00017	0.0425617	0.128776
Streptococcus_thermophilus	0.000168421	0.170201	0.239309	0.39865
Bifidobacterium_pseudocatenulatum	0.130849	0.02849	0.0986414	0.0819987
Bilophila_sp_4_1_30	0	0	0.0769124	0
Alistipes_sp_AP11	0.0211789	0	0.0862834	0.0398375
Dorea_formicigenerans	0.225963	0.0268014	0.148547	0.235966
Haemophilus_parainfluenzae	0.224468	0.28668	0.16901	0.28924
Clostridium_perfringens	0.111212	0	0	0.00833375
Bacteroides_intestinalis	0.131147	0.0394129	0.162824	0.0185237
Bilophila_wadsworthia	0.0344695	0.0338243	0.0918224	0.0119025
Bifidobacterium_breve	0	0.000657143	0.0666769	0
Veillonella_unclassified	0.0745589	0.279317	0.036021	0.0230337
Veillonella_parvula	0.0999437	0.296176	0.100627	0.0296525
Lachnospiraceae_bacterium_1_1_57FAA	0.0468421	0.0334629	0.131781	0.029635
Dorea_longicatena	0.275983	0.0429029	0.0509676	0.0539087
Alistipes_finegoldii	0.108071	0.0610086	0.110965	0.261586
Alistipes_indistinctus	0.0161842	0.138903	0.128466	0.032915
Desulfovibrio_piger	0.0451716	0.00263571	0.0659545	0.0461975
Paraprevotella_xylaniphila	0.0430016	0.0455686	0.0608434	0.00214625
Collinsella_aerofaciens	0.129759	0.0447071	0.102128	0.241633
Burkholderiales_bacterium_1_1_47	0.08111	0.162204	0.148874	0.122717
Coprococcus_comes	0.169022	0.0818871	0.164806	0.253861
Subdoligranulum_sp_4_3_54A2FAA	0.0549037	0	0.0809483	0
Lachnospiraceae_bacterium_7_1_58FAA	0.0149816	0.00241286	0.0540166	0.00046125
Peptostreptococcaceae_noname_unclassified	0.0397295	0.00187	0.031709	0.171401
Bifidobacterium_bifidum	0.0788947	0.00906286	0.00226448	0
Lachnospiraceae_bacterium_3_1_46FAA	0.0329563	0.06231	0.0858524	0.0467863
Clostridium_celatum	0.0577705	0	0.00350724	0
Coprobacillus_unclassified	0.0227616	0.0288229	0.0837483	0.0508675
Clostridium_leptum	0.0424321	0	0.0796172	0.035835
Ruminococcus_champanellensis	0	0	0.031189	0
Parabacteroides_goldsteinii	0.0881353	0.0549143	0.0113672	0.000305
Ruminococcus_callidus	0.0721653	0.000487143	0.0397331	0.0304725
Enterobacter_aerogenes	0.0138463	0.000444286	0.000807241	0.107563
Butyricimonas_synergistica	0.03974	0	0.0327545	0
Escherichia_sp_TW09276	0	0	0	0.101449
Methanobrevibacter_smithii	0.0550937	0	0.000467241	0.0341675
Enterobacter_cloacae	0.0531063	0.02392	0.0246486	0.00073125
Lachnospiraceae_bacterium_2_1_58FAA	0.0333258	0.142814	0.0436034	0.0434913
Enterobacteria_phage_HK97	0	0	0.0369041	0
Eubacterium_cylindroides	0.000413158	0	0.0255117	0.00247125
Turicibacter_unclassified	0.000124211	0.00206	0.00637103	0
Lactobacillus_delbrueckii	0	0	0	0.08276
Alistipes_senegalensis	0.0270826	0.0842286	0.0302469	0.0584488
Ruminococcus_obeum	0.118326	0.0188743	0.0403786	0.0423313
Streptococcus_parasanguinis	0.0583684	0.00429286	0.0313369	0.030605
Lactobacillus_salivarius	0.000404211	0	0	0.0794288
Eubacterium_ramulus	0.0385063	0.00798857	0.0472072	0.015175
Clostridium_clostridioforme	0.0368563	0.000961429	0.00383759	0.0268663
Coprococcus_catus	0.111398	0.00468	0.00978103	0.0158387
Eubacterium_hallii	0.181534	0.00913857	0.0279824	0.0866588
Clostridium_sp_L2_50	0	0.0764957	0	0.0503362
Citrobacter_unclassified	0.0117589	0.0507471	0.0219555	0
Cronobacter_phage_CR5	0	0.0690686	0	0
Streptococcus_mitis_oralis_pneumoniae	0.00592474	0.000731429	0.0330824	0.0350587
Anaerostipes_hadrus	0.0145768	0.000472857	0.00625379	0.0683487
Eggerthella_unclassified	0.0102858	0.000598571	0.02318	0.00062125
Weissella_confusa	0.0256226	0	0	0
Escherichia_fergusonii	0.0172453	0	0	0.051295
Lachnospiraceae_bacterium_8_1_57FAA	0.0445932	0.0190743	0.00296828	0.00382625
Coprobacter_fastidiosus	0.0248868	0.00926429	0.0299462	0.0247125
Bacteroides_nordii	0.0555984	0.00804	0.0139545	0.00212875
Clostridium_ramosum	0.00131579	0.00769714	0.019469	0.0351975
Clostridium_hathewayi	0.0407942	0.000932857	0.00815621	0.00278375
Bacteroides_sp_1_1_6	0.0192542	0	0	0
Enterobacteria_phage_HK022	0	0	0.011689	0
Granulicatella_adiacens	0.000374211	0	0.02308	0.00300125
Mitsuokella_multacida	0.000102105	0.03836	0.0115503	0.010795
Granulicatella_unclassified	0.00248737	0.000638571	0.0310079	0.00671875
Saccharomyces_cerevisiae	0	0	0.0107593	0
Bulleidia_extructa	0	0	0.0101866	0
Turicibacter_sanguinis	0.000111579	0.00171714	0.00192103	0
Clostridiales_bacterium_1_7_47FAA	0.00638	0.00553143	0.0114848	0.00223125
Clostridium_butyricum	0.0149863	0	0.00039069	0
Clostridium_asparagiforme	0.00998368	0.0196357	0.00363759	0.0350325
Clostridium_citroniae	0.0312989	0.00103143	0.0056631	0.00810375
Flavonifractor_plautii	0.0410637	0.00813429	0.0304297	0.00218625
Parvimonas_unclassified	0.000179474	0	0.0119941	0.01153
Dorea_unclassified	0.0263868	0.0132	0.0104603	0.0111212
Streptococcus_infantis	0.00275842	0.00051	0.0136879	0.0085125
Oxalobacter_formigenes	0.01414	0	0.000987586	0
Anaerotruncus_colihominis	0.0132389	0	0.00771138	0
Enterobacteria_phage_CC31	0.0113789	0	0	0
Lactobacillus_mucosae	0	0	1.62069e-05	0.0260875
Ruminococcus_sp_JC304	0.0107889	0	0	0
Megasphaera_elsdenii	0.00324789	0.000215714	0.00697793	0
Holdemania_filiformis	0.0286032	0.00478286	0.0067069	0.00068
Coriobacteriaceae_bacterium_phI	0.00323947	0	0.00780793	0
Enterobacteria_phage_HK633	0	0	0.00608034	0
Fusobacterium_varium	0.0105337	0	0.00594759	0
Clostridium_symbiosum	0.0306753	0.0301529	0.00997862	0.01145
Adlercreutzia_equolifaciens	0.00773789	0	0.00699	0
Lachnospiraceae_bacterium_1_4_56FAA	0.0206679	0.00189143	0.00357276	0
Lactobacillus_fermentum	0.000237368	0	0	0.0189463
C2likevirus_unclassified	0	0	0.00503103	0
Klebsiella_unclassified	0.000411579	0.0291757	0.0041	0.00885875
Gemella_morbillorum	0	0	0.00736069	0
Parvimonas_micra	0	0	0.0052531	0.00343375
Acidaminococcus_fermentans	0	0	0	0
Erysipelotrichaceae_bacterium_21_3	0.000641053	0.00189429	0.00567862	0
Veillonella_atypica	0.0136063	0.0181386	0.00922103	0.003195
Clostridium_bartlettii	0.0158884	0.00108571	0.00278966	0
Eubacterium_brachy	0	0	0.00693483	0
Streptococcus_sanguinis	0.00237474	0	0.0138114	0.00824375
Succinatimonas_hippei	0.00297842	0	0.00366069	0
Lactobacillus_ruminis	0	0.0150757	0.00141069	0
Bifidobacterium_dentium	0.00358053	0	0	0.0130387
Acidaminococcus_intestini	0.00545105	0.000204286	0.000283793	0
Streptococcus_cristatus	0	0	0.00638172	0
Streptococcus_australis	0.00844	0.00287714	0.00846897	0.0262338
Lachnospiraceae_bacterium_9_1_43BFAA	0.00704211	0.00142	0.000261379	0
Shigella_sonnei	0.00720158	0	0	0
Gemella_haemolysans	2.63158e-05	0	0.00442724	0.0037725
Eubacterium_infirmum	0	0	0.00514655	0.0108713
Leuconostoc_lactis	0.000148421	0	0	0.0105363
Pseudoflavonifractor_capillosus	0.000295263	0.01185	0.000490345	0
Salmonella_phage_HK620	0	0.00438286	0.00282828	0.00770375
Lactococcus_garvieae	0.00484316	0	0	0
Actinomyces_graevenitzii	0.00159895	0	0.000671724	0.00993875
Prevotella_disiens	0	5.71429e-05	0.0035169	0
Campylobacter_ureolyticus	0	0	0.00272069	0
Campylobacter_hominis	0	0.00150714	0	0
Solobacterium_moorei	0.000188421	0	0.00783379	0.0066525
Weissella_cibaria	0.00498526	0	0	0
Aggregatibacter_segnis	0	0	0.00339345	0
Lachnospiraceae_bacterium_2_1_46FAA	0	0	0.00253552	0
Clostridium_innocuum	2.63158e-05	0	0.00287517	0
Streptococcus_pasteurianus	0	0	0.00290586	0
Prevotella_bivia	0.000172632	0.00021	0.00453828	0
Megasphaera_micronuciformis	0.000648947	0	0.00241621	0
Tannerella_forsythia	0	0	0.00240552	0
Veillonella_dispar	0.00616579	0.00230429	0.00333241	0.00299
Erysipelotrichaceae_bacterium_6_1_45	0.000562632	0.00118143	0.00490621	0
Granulicatella_elegans	0	0	0.00371069	0
Streptococcus_infantarius	0	0	0.0024831	0.00030875
Streptococcus_oligofermentans	0	0	0.00357	0
Lactobacillus_acidophilus	0	0.000568571	0	0.001015
Mitsuokella_unclassified	0.000250526	0.00816714	0.00214724	0.00477375
Gemella_sanguinis	0.000792105	0	0.00393138	0
Erysipelotrichaceae_bacterium_3_1_53	0	0	0.00205034	0
Haemophilus_pittmaniae	0.00307947	0	0	0.00565875
Pyramidobacter_piscolens	0.00164	0	0.00280207	0.00018875
Bacteroides_oleiciplenus	0.00403947	0	0.00100138	0
Lachnospiraceae_bacterium_5_1_57FAA	0.000248947	0.00803143	8.10345e-05	0
Peptostreptococcus_stomatis	0	0	0.00273552	0.00074625
Eggerthia_catenaformis	0	0	0.00181586	0
Eubacterium_dolichum	0.00260158	0	0.000286552	0
Rothia_mucilaginosa	0.00610842	0	0.000145172	0.00026
Ruminococcaceae_bacterium_D16	0.00362789	0	0.00157379	0
Eggerthella_lenta	0.000661053	0	0.00185103	0
Bifidobacterium_animalis	0	0.000422857	0.00065	0.00563125
Porphyromonas_asaccharolytica	0	0	0.0015069	0
Streptococcus_vestibularis	0.00353368	0	0.00223172	0
Holdemania_unclassified	0.00331368	0.00434286	0.00271897	0.002115
Peptostreptococcus_unclassified	0	0	0.00162379	0.0036075
Prevotella_timonensis	0	0	0.00160483	0
Alloprevotella_unclassified	0	0	0.00126966	0
Eubacterium_saphenum	0	0	0.0028031	0
Enterococcus_faecalis	0.00172474	0	0	0
Porphyromonas_bennonis	0	0	0	0
Lachnospiraceae_bacterium_3_1_57FAA_CT1	0.00297737	0	0.000438276	0.00018375
Blautia_producta	0.00161053	0	0	0
Methanosphaera_stadtmanae	0.00159684	0	0	0
Streptococcus_lutetiensis	0	0	0.00104103	0
Atopobium_vaginae	0	0	0.00109276	0
Cronobacter_malonaticus	0	0	0.000977241	0
Fusobacterium_nucleatum	0.000103684	0	0.00152414	0
Streptococcus_intermedius	0	0	0.000936207	0
Klebsiella_oxytoca	0.000568947	0	1.10345e-05	0
Streptococcus_gordonii	0.000382105	0.000162857	0.00196793	0.0012225
Murine_osteosarcoma_virus	0	0	0.00373897	0.00176
Anaerostipes_unclassified	0.00142684	0	0.000899655	0.00032875
Gordonibacter_pamelaeae	0.000983684	0	0.000948966	0.00099375
Porphyromonas_gingivalis	0	0	0.000857241	0
Haemophilus_haemolyticus	0	0	0.000854828	0
Neisseria_unclassified	0	0	0.00185655	0
Collinsella_tanakaei	0.00127579	0	0	0
Lactobacillus_iners	0	0	0.000822069	0
Desulfovibrio_desulfuricans	0.00125368	0	0.00103621	0
Clostridiaceae_bacterium_JC118	0.00130158	0	0.000248966	0
Citrobacter_koseri	0.00120211	0	0	0
Lactobacillus_phage_Lc_Nu	0	0	0	0.00283375
Leuconostoc_citreum	0.00114737	0	0	0
Filifactor_alocis	0	0	0.000718966	0
Erysipelotrichaceae_bacterium_2_2_44A	0.000388947	0.000808571	0.00100862	0
Methanobrevibacter_unclassified	0.00103789	0	8.62069e-06	0
Porphyromonas_somerae	0	0	0.000114828	0
Streptococcus_gallolyticus	0	0	0.000631724	0
Gardnerella_vaginalis	0	0	0.000602069	0
Olsenella_unclassified	0	0	0	0.0021225
Blautia_hydrogenotrophica	0.000510526	0	0.000735862	0
Klebsiella_variicola	0.00157316	0	0	0
Prevotella_melaninogenica	0	0	0.000518276	0
Haemophilus_influenzae	0	0	0.000515517	0
Streptococcus_tigurinus	0.000305789	0	0.000582069	0.00095
Capnocytophaga_unclassified	0	0	0.000623448	0
Bacteroides_fluxus	0	0	0.000419655	0
Fusobacterium_periodonticum	0.000626842	0	0	0
Streptococcus_anginosus	0.000103158	0	0.000486552	0.00027
Bifidobacterium_angulatum	0	0.00163857	0	0
Anaerofustis_stercorihominis	0	0	0.000391724	0
Anaeroglobus_geminatus	0.000596842	0	0	0
Odoribacter_unclassified	0.000635789	0	0.000386897	0
Streptococcus_agalactiae	0.00079	0	0	0
Atopobium_rimae	0.000119474	0	0.000363448	0.00020125
Proteus_mirabilis	0.000846842	0	0	0
Neisseria_flavescens	0	0	0.000357931	0
Rothia_unclassified	0	0	0	0
Atopobium_parvulum	0.000347895	0	0.000422759	0.00121875
Lachnospiraceae_bacterium_oral_taxon_082	0	0	0.000342069	0
Rothia_dentocariosa	0.000518421	0	0	0
candidate_division_TM7_single_cell_isolate_TM7c	0.00189158	0	0.000196207	0
Anaerotruncus_unclassified	9.42105e-05	0	0.000472759	0
Oribacterium_sinus	0.000308421	0	0.000424828	0
Gemella_unclassified	3.78947e-05	0	0.000391724	7.75e-05
Anaerostipes_caccae	0	0	0	0.00102625
candidate_division_TM7_single_cell_isolate_TM7b	0.000514211	0	0	0
Prevotella_nanceiensis	0	0	0.000277931	0
Lactobacillus_crispatus	0.000405789	0	0	0
Cetobacterium_somerae	0.000391579	0	0	0
Lachnospiraceae_bacterium_ICM7	0	0	0.000253793	0
Actinomyces_odontolyticus	0.000571053	0	0	0
Weissella_unclassified	0.00072	0	0	0
Collinsella_unclassified	5.94737e-05	0	0.000313793	0
Enterococcus_casseliflavus	0	0.000924286	2.2069e-05	0
Bacteroides_salanitronis	0.000294737	0	0	0
Streptococcus_constellatus	0	0	0.000185517	0
Eubacterium_limosum	0	0.00076	0	0
Stomatobaculum_longum	0.000123684	0	0.000133103	0
Corynebacterium_variabile	0	0.00052	0	0
Wohlfahrtiimonas_chitiniclastica	0	0	0	0
Aeromonas_veronii	0	0	0	0.00043625
Clostridium_methylpentosum	0.000174211	0	0	0
Butyricicoccus_pullicaecorum	0.000173158	0	0	0
Lactococcus_lactis	0.000300526	0	0	0
Porphyromonas_uenonis	0	0	0.000101034	0
Pseudomonas_aeruginosa	0	0	9.89655e-05	0
Lachnospiraceae_bacterium_6_1_63FAA	0.000148421	0	4.06897e-05	0
Streptococcus_macedonicus	0	0	0.000151034	0
Leptotrichia_unclassified	0	0	8.96552e-05	0
Abiotrophia_defectiva	4.10526e-05	0	8.7931e-05	0
Leptotrichia_wadei	0	0	7.17241e-05	0
Lachnospiraceae_bacterium_4_1_37FAA	8.31579e-05	0.00029	0	0
Actinobacillus_unclassified	0.0001	0	0	0
Haemophilus_sputorum	9.68421e-05	0	0	0
Lactobacillus_plantarum	9.47368e-05	0	0	0
Acinetobacter_junii	8.78947e-05	0	0	0
Campylobacter_showae	0	0	5.44828e-05	0
Capnocytophaga_granulosa	0	0	5.24138e-05	0
Pediococcus_pentosaceus	5.73684e-05	0	0	0
Eubacterium_sp_3_1_31	5.63158e-05	0	0	0
Enterobacteriaceae_bacterium_9_2_54FAA	0	0.000127143	0	0
Lactobacillus_sakei	4.63158e-05	0	0	0
Lactobacillus_sanfranciscensis	3.94737e-05	0	0	0
Lactobacillus_vaginalis	0	0	0	8.875e-05
Dialister_micraerophilus	0	0	1.96552e-05	0
Alloprevotella_tannerae	0	0	1.48276e-05	0
Porphyromonas_endodontalis	0	0	1.2069e-05	0
Finegoldia_magna	1.42105e-05	0	0	0
